# Supplementary material for: Epidemiology and costs of dengue in Thailand: A systematic literature review
Source: PLoS Negl Trop Dis. 2022 Dec 19;16(12):e0010966. doi: 10.1371/journal.pntd.0010966 (PMC9810168; doi:10.1371/journal.pntd.0010966)
Supplement: S1 Table — (XLSX) [file pntd.0010966.s004.xlsx]

## Sheet: S1_Table
S1_Table. OVID search strategy.
	Epidemiology			Cost
Search line	Search terms	Hitsa	Search line	Search terms	Hitsa
Disease			Disease
1	Dengue/ or severe dengue/ or dengue virus/ or dengue h?emorrhagic fever/ or dengue shock syndrome/ or dengue virus 1/ or dengue virus 2/ or dengue virus 3/ or dengue virus 4/	40082	1	Dengue/ or severe dengue/ or dengue virus/ or dengue h?emorrhagic fever/ or dengue shock syndrome/ or dengue virus 1/ or dengue virus 2/ or dengue virus 3/ or dengue virus 4/	40082
2	(Dengue or severe dengue or dengue virus or dengue fever or dengue h?emorrhagic fever).mp	50620	2	(Dengue or severe dengue or dengue virus or dengue fever or dengue h?emorrhagic fever).mp	50620
Epidemiology/clinical burden			Cost of illness/economic burden
3	Epidemiological studies/ or seroepidemiologic studies/ or serotype/ or epidemiology/ or demography/ or incidence/ or prevalence/	1879819	3	Health care cost/ or cost of illness/ or hospitali#ation/ or hospital costs/ or hospital cost/ or economic aspect/	346434
4	Morbidity/ or mortality/ or mortality risk/ or mortality rate/ or fatality/ or comorbidity/ or disability-adjusted life year/ or life expectancy/ or risk factor/ or survival/ or survival rate/	3432097	4	(Economic aspect or financial aspect or cost of care or direct cost* or drug cost* or medical cost* or physician cost* or nurse cost* or clinic visit* or hospital visit* or cost* or average wage).mp	1786635
5	Risk.ab,ti or mortality rate?.mp or epidemiology.ab,ti or incidence.ab,ti	6383340	5	caregiver burden/ or caregiver/ or caregivers/ or medical leave/ or sick leave/ or health care financing/ or healthcare financing/ or health expenditures/ or drug cost/ or medical fee/ or fees, medical/ or fees, pharmaceutical/ or hospital charge/ or work disability/ or absenteeism/ or productivity/ or medical leave/	486434
6	(clinical burden or clinical impact or (burden adj2 illness) or (clinical adj cases) or (clinical adj symptoms) or disease severity or hospitali#ation rate* or case fatality rate* or case fatality ratio* or fatality rate* or case fatality risk*).mp	862376	6	(economic burden or indirect cost* or productivity or societal burden or societal cost* or resource utili#ation or resource u* or utilit* or workdays lost or school days lost).mp	693143
7	(seroprevalence or serotype* or serogroup).mp or serotype.mp or serostatus.mp or serotype* distribution.mp	177855
8	(expansion factor or expansion factors or underreporting factor).mp	377
9c	(Cross protection or primary infection or secondary infection or post-secondary infection).mp	31072
Combined results			Combined results
10	1 or 2	50620	7	1 or 2	50620
11	3 or 4 or 5 or 6 or 7 or 8 or 9	9421789	8	3 or 4 or 5 or 6	2505372
12	10 and 11	21935	9	7 and 8	3291
13	12 and (Thailand or Thai).mp	1272		9 and (Thailand or Thai).mp	200
14	TOTAL (limits appliedb)	734		TOTAL (limits appliedb)	145
aHits on 10.09.2019 ; b Limited to records published in English or Thai between 2011 and the search date for epidemiology and record published between 2009 and the search date for cost, and studies involving human participants only; cCross-protection was included in the initial search but not in the report because no relevant study was identified.
