# Supplementary material for: Epidemiology and costs of dengue in Thailand: A systematic literature review
Source: PLoS Negl Trop Dis. 2022 Dec 19;16(12):e0010966. doi: 10.1371/journal.pntd.0010966 (PMC9810168; doi:10.1371/journal.pntd.0010966)
Supplement: S2 Table — (XLSX) [file pntd.0010966.s005.xlsx]

## Sheet: S2_Table.
S2_Table. Literature sources
Source	Platform/link
Embase	OVID interface	Electronic databases
MEDLINE® (daily update and in-process & other non-indexed citations)
Evidence-Based Medicine reviews databases (Cochrane Database of Systematic Reviews, Database of Abstracts of Reviews of Effects and Health Technology Assessment).
The WHO library database (WHOLIS)	https://www.who.int/publications/en/	Grey literature sources
The WHO library database (WHOLIS) dengue specific	https://www.who.int/denguecontrol/en/
World Health organization, WHO Regional Office for Southeast Asia (SEAR)	http://www.searo.who.int/en/
Western Pacific Surveillance and Response (WPSAR)	http://www.wpro.who.int/wpsar/home.htm
The Index Medicus for South-East Asia Region (IMSEAR)	http://imsear.searo.who.int/
National Ministry of Public Health	https://www.moph.go.th/
The Thai department of disease control	http://o.ddc.moph.go.th/eng/
Thailand Ministry of Health official bulletins	http://www.boe.moph.go.th/boedb/surdata/
Armed Forces Research Institute of Medical Sciences	https://afrims.amedd.army.mil/usamc-afrimsmobile.html
Chulalongkorn University Library Information Network	https://library.car.chula.ac.th/
Mahidol Faculty of Tropical Medicine	https://www.tm.mahidol.ac.th/eng/index-eng.php
WHO: World Health Organization
