# Supplementary material for: Epidemiology and costs of dengue in Thailand: A systematic literature review
Source: PLoS Negl Trop Dis. 2022 Dec 19;16(12):e0010966. doi: 10.1371/journal.pntd.0010966 (PMC9810168; doi:10.1371/journal.pntd.0010966)
Supplement: S3 Table — (XLSX) [file pntd.0010966.s006.xlsx]

## Sheet: S3_Table.
S3_Table. Eligibility criteria
	Inclusion criteria	Exclusion criteria
Population	Individuals of all ages with dengue in Thailand	Studies not reporting on patients with dengue or previous exposure to dengue
	Healthy population with potential previous exposure to denguea	Studies conducted or reporting data outside of Thailand
Intervention	SLR not restricted by intervention criteria
Comparison	SLR not restricted by comparison criteria
Outcome	Epidemiological data of dengue and/or severe dengue, such as:	Outcomes other than those defined in the inclusion criteria
	- Incidence
	- Seroprevalence
	- Serotype distribution
	- Expansion Factor
	Studies that include information of severity of dengue (morbidity, mortality, hospitalisation)
	Cost of illness and economic burden of dengue and/or severe dengue to patients and health services, and or societal perspective, such as:
	- Direct medical costs
	- Direct non-medical costs
	- Indirect societal costs
Study design	RCTs	Publications that do not clearly outline methods and sources for data collection/analysis
	Non-randomized controlled study (NRS) designs including:	In vitro studies
	- Non-randomized controlled trial	Economic models
	- Cohort studies	Clinical trials that do not report baseline/or analyse the placebo/control group in the results
	- Case control studies	News and opinion articles
	- Cross-sectional studies	Animal studies
	- Database analysis and longitudinal observational studies	Vector control studies
	Outbreaks reports
	Systematic literature reviews if a meta-analysis is included
	Cost of illness studies
aHealthy population refers to individuals without dengue symptoms only. This definition does not extend to other medical conditions.
