# Supplementary material for: Epidemiology and costs of dengue in Thailand: A systematic literature review
Source: PLoS Negl Trop Dis. 2022 Dec 19;16(12):e0010966. doi: 10.1371/journal.pntd.0010966 (PMC9810168; doi:10.1371/journal.pntd.0010966)
Supplement: S4 Table — Table A. MoPH National annual incidence of dengue by case definitions. Table B. MoPH number of dengue cases (DF+DHF+DSS) calculated. Table C. MoPH National annual incidence of dengue by age and case definitions. (XLSX) [file pntd.0010966.s007.xlsx]

## Sheet: S4_Table.
Table A in S4_Table. MoPH National annual incidence of dengue by case definitions [1].
Year	DF		DHF		DSS		Dengue infection (DF+DHF+DSS)
	Number of cases	Incidence rate per 100,000 population a	Number of cases	Incidence rate per 100,000 population a	Number of cases	Incidence rate per 100,000 population a	Number of cases b	Incidence rate per 100,000 population b
2011	29759	46.52	38639	60.39	1402	2.19	69800	109.1
2012	39321	61.37	37675	58.8	1341	2.09	78337	122.26
2013	87502	136.56	64645	100.89	2297	3.58	154444	241.03
2014	23170	35.67	17354	26.72	558	0.86	41082	63.25
2015	86653	133.06	56908	87.38	1391	2.14	144952	222.58
2016	38466	58.79	24748	37.83	717	1.1	63931	97.71
2017	31843	48.2	21508	32.56	610	0.92	53961	81.68
2018	55076	83.07	31177	47.02	959	1.45	87212	131.54
a The values were reported as morbidity rate /100, 000 population by MoPH; b Calculated based on MoPH data. MoPH: Ministry of Public Health, DF: dengue fever, DHF: dengue haemorrhagic fever, DSS: dengue shock syndrome
Table B in S4_Table. MoPH number of dengue cases (DF+DHF+DSS) calculated [1].
Age group	2011		2012		2013		2014		2015		2016		2017		2018
	Number of cases b	Incidence rate per 100,000 population b	Number of cases b	Incidence rate per 100,000 population b	Number of cases b	Incidence rate per 100,000 population b	Number of cases b	Incidence rate per 100,000 population b	Number of cases b	Incidence rate per 100,000 population b	Number of cases b	Incidence rate per 100,000 population b	Number of cases b	Incidence rate per 100,000 population b	Number of cases b	Incidence rate per 100,000 population b
0-4	4394.13	112.705	13026.4	337.356	8297.75	218.09	2772.07	73.0319	6617.05	177.387	4158.2	114.817	3183	90.829	5487	161.813
5-9	11103.3	274.605	14215.2	352.633	21219.9	530.067	6396.16	159.785	17545.1	444.119	9086.43	230.23	7020	176.699	13900	352.634
10-14	16559.5	375.428	16798.5	399.011	32916	806.902	8080.2	197.653	27483.2	679.566	11028.5	272.548	10129	248.201	18172	445.466
15-24	18971.5	197.473	18558	192.599	45045.1	470.318	10753.3	112.272	41039.3	434.528	15920.7	171.457	13140	143.438	22286	247.564
25-34	8947.26	87.2965	7723.69	77.2042	20681.9	210.829	5641.14	57.894	22624.2	235.153	9877.46	103.314	6332	66.2626	12029	126.357
35-44	4885.14	45.0012	3866.89	35.7958	11995.1	112.868	3406.08	31.8567	13747.1	129.33	6027.28	57.12	8932	84.6852	6847	65.3163
45-54	2755.08	29.1086	2240.48	23.2434	7861.71	80.141	2145.05	21.3602	8566.06	84.3906	3946.19	38.2779	2517	24.052	4135	39.3573
55-64	1377.04	22.4539	1230.14	19.2523	4247.39	65.3979	1174.03	17.2279	4882.03	68.8655	2473.12	33.6279	1669	21.7685	2703	33.9946
65+	807.023	15.185	677.588	12.3149	2179.2	37.1288	714.017	11.5204	2448.02	37.8665	1413.07	20.9329	1039	14.6215	1653	22.257
bCalculated based on MoPH data. MoPH, Ministry of Public Health
Table C in S4_Table. MoPH National incidence of dengue by age and case definition from 2011-2018 [1].
Age group	2011	2012	2013	2014	2015	2016	2017	2018
Dengue fever
<28 days	2	13	8	0	4	3	1	7
<1 year	245	343	566	206	523	260	224	464
1+	282	1466	701	270	546	341	324	546
2+	422	1385	996	347	901	488	414	686
3+	612	1251	1274	432	1256	731	506	1057
4+	662	1203	1485	505	1277	836	650	1297
5+	825	1265	1807	612	1597	983	762	1601
6+	1000	1460	2304	778	2037	1197	919	1979
7–9	3761	5220	8688	2783	8224	3929	3027	6305
10–14	7429	9078	19164	4895	17719	6860	6127	11942
15–24	7397	8734	24137	5631	23834	9080	7374	13254
25–34	3309	3611	11113	2790	12313	5582	3576	6975
35–44	1806	1829	6638	1762	7408	3487	4705	3809
45–54	1088	1104	4674	1145	4844	2301	1498	2505
55–64	569	644	2615	619	2751	1516	1088	1629
65+	350	364	1329	394	1419	869	648	1020
Total	29759	39321	87502	23170	86653	38466	31843	55076
Dengue haemorrhagic fever
<28 days	3	4	8	1	3	4	4	5
<1 year	309	360	583	164	392	247	193	251
1+	213	2178	406	126	217	182	115	161
2+	381	1950	513	189	379	251	197	223
3+	509	1489	752	247	485	348	205	325
4+	656	1129	881	252	557	417	306	412
5+	743	1082	1074	291	688	407	305	527
6+	937	1064	1438	417	900	507	400	741
7–9	3490	3695	5482	1390	3882	1933	1504	2565
10–14	8720	7220	13119	3075	9418	4019	3854	5991
15–24	11293	9355	20301	4971	16864	6674	5636	8797
25–34	5509	3948	9330	2790	10130	4202	2678	4953
35–44	3017	1967	5243	1613	6225	2489	4161	2973
45–54	1628	1087	3107	979	3648	1603	998	1588
55–64	782	562	1583	535	2104	933	566	1053
65+	447	297	814	314	1015	532	386	612
Total	38639	37675	64645	17354	56908	24748	21508	31177
Dengue shock syndrome
<28 days	0	0	0	0	0	0	0	0
<1 year	11	20	26	8	18	11	11	14
1+	9	33	8	4	4	4	4	1
2+	13	21	13	4	14	4	9	6
3+	22	36	29	8	22	9	7	12
4+	43	38	48	9	19	22	13	20
5+	55	45	60	14	27	19	15	23
6+	74	50	81	25	32	21	13	33
7–9	218	217	284	86	158	90	75	126
10–14	410	362	630	110	346	149	148	239
15–24	281	316	603	151	341	166	130	235
25–34	129	101	237	61	181	93	78	101
35–44	62	39	113	31	114	51	66	65
45–54	39	31	80	21	74	42	21	42
55–64	26	14	49	20	27	24	15	21
65+	10	11	36	6	14	12	5	21
Total	1402	1341	2297	558	1391	717	610	959
MoPH: Ministry of Public Health
References:
1	Ministry of Health Official Bulletins. 2011-2018 [cited 2021 June 11]. Available from: http://www.boe.moph.go.th/.
