# Supplementary material for: Epidemiology and costs of dengue in Thailand: A systematic literature review
Source: PLoS Negl Trop Dis. 2022 Dec 19;16(12):e0010966. doi: 10.1371/journal.pntd.0010966 (PMC9810168; doi:10.1371/journal.pntd.0010966)
Supplement: S5 Table — Table A. MoPH national mortality, CFR, and hospitalisations from 2011–2018. Table B. MoPH number of deaths for DSS by age group from 2011–2018. (XLSX) [file pntd.0010966.s008.xlsx]

## Sheet: S5_Table.
Table A in S5_Table. MoPH national mortality, CFR and hospitalizations from 2011-2018 [1].
Year	Number of deaths			Mortality rates per 100,000 population			CFR, %			% Hospitalization
	DF	DHF	DSS	DF	DHF	DSS	DF	DHF	DSS	Total reported dengue hospitalizatons (DF+DHF+DS)
2011	0	16	47	0	0.03	0.07	0	0.04	3.35	--
2012	0	26	55	0	0.04	0.09	0	0.07	4.1	--
2013	6	32	98	0.01	0.05	0.15	0.01	0.05	4.27	0.6321
2014	0	6	43	0	0.01	0.07	0	0.03	7.71	0.6565
2015	9	36	103	0.01	0.06	0.16	0.01	0.06	7.4	0.6422
2016	5	11	48	0.01	0.02	0.07	0.01	0.04	6.69	0.6185
2017	4	21	46	0.01	0.03	0.07	0.01	0.1	7.54	0.627
2018	6	31	78	0.01	0.05	0.12	0.01	0.1	8.13	0.6237
Average 2011-2018, %							0.00625	0.06125	6.14875	63.3333
MoPH: Ministry of Public Health, CFR: case fatality rate, DF: dengue fever, DHF: dengue hemorrhagic fever, DSS: dengue shock syndrome
Table B in S5_Table. MoPH number of deaths for DSS by age group from 2011–2018 [1].
Age range, years	2011	2012	2013	2014	2015	2016	2017	2018
<28 days	0	0	0	0	0	0	0	0
<1 year	0	1	1	1	1	2	0	5
1+	1	1	0	0	0	0	0	0
2+	1	0	1	1	5	0	4	0
3+	1	2	3	2	3	0	0	0
4+	4	2	3	1	0	1	3	2
5+	6	2	5	0	0	8	1	2
6+	1	2	4	0	3	5	0	1
7–9	6	8	15	8	8	3	1	6
10–14	9	14	23	6	16	9	4	12
15–24	5	15	27	11	23	5	9	17
25–34	8	6	9	4	18	7	4	10
35–44	3	0	2	5	16	4	12	10
45–54	2	1	2	2	9	1	6	7
55–64	0	1	3	2	1	2	2	0
65+	0	0	0	0	0	1	0	6
MoPH: Ministry of Public Health, DSS: dengue shock syndrome
References:
1	Ministry of Health Official Bulletins. 2011-2018 [cited 2021 June 11]. Available from: http://www.boe.moph.go.th/.
