# Supplementary material for: Epidemiology and costs of dengue in Thailand: A systematic literature review
Source: PLoS Negl Trop Dis. 2022 Dec 19;16(12):e0010966. doi: 10.1371/journal.pntd.0010966 (PMC9810168; doi:10.1371/journal.pntd.0010966)
Supplement: S6 Table — (XLSX) [file pntd.0010966.s009.xlsx]

## Sheet: S6_Table.
S6_Table. National hospitalizations and admission rates by age
Author year		DF	DHF	Overall population
	Age groups, years	Hospitalizations, N	Hospitalizations, N	Hospitalizations, N	Admission rates/1,000 population
Lumbiaganon et al. (2012) [1]	≤1	689	1159	1848	2,9
	1–5	5226	4809	10035	2,6
	6–12	22376	24782	47158	8,1
	13–18	20128	31439	51567	8,9
	19–24	9763	18689	28452	4,6
	25–39	10132	17339	27471	1,8
	40–59	4831	7314	12145	0,7
	60–69	692	953	1645	0,4
	70–79	358	379	737	0,3
	80+	102	138	240	0,2
	Total	74297	107001	191016	3,1
Shepard et al. (2016) [2]	All ages	NR	NR	337,378 (20%)	NR
DF: dengue fever, DHF: dengue hemorrhagic fever
References:
1	Lumbiganon P, Kosalaraksa P, Thepsuthammarat K, Sutra S. Dengue mortality in patients under 18 years old: an analysis from the health situation analysis of Thai population in 2010 project. J Med Assoc Thai. 2012;95(Suppl 7):S108-13.
2	Shepard DS, Undurraga EA, Halasa YA, Stanaway JD. The global economic burden of dengue: a systematic analysis. Lancet Infect Dis. 2016;16(8):935-41.
