# Supplementary material for: Epidemiology and costs of dengue in Thailand: A systematic literature review
Source: PLoS Negl Trop Dis. 2022 Dec 19;16(12):e0010966. doi: 10.1371/journal.pntd.0010966 (PMC9810168; doi:10.1371/journal.pntd.0010966)
Supplement: S7 Table — (XLSX) [file pntd.0010966.s010.xlsx]

## Sheet: S7_Table.
S7_Table. MoPH regional incidence for DF from 2011-2013 [1].
DF
Year	North						North-East						Central						South
	DF number of cases	DF incidence rates	DHF number of cases	DHF incidence rates	DSS number of cases	DSS Incidence rates	DF number of cases	DF incidence rates	DHF number of cases	DHF incidence rates	DSS number of cases	DSS Incidence rates	DF number of cases	DF incidence rates	DHF number of cases	DHF incidence rates	DSS number of cases	DSS Incidence rates	DF number of cases	DF incidence rates	DHF number of cases	DHF incidence rates	DSS number of cases	DSS Incidence rates
2011	5609	47.59	6413	54.41	234	1.99	7277	33.72	8002	37.08	551	2.55	14,221	65.6	21472	99.04	486	2.24	2652	29.69	2752	30.81	131	1.47
2012	7609	64.57	4978	42.25	134	1.14	10168	47.1	9147	42.37	644	2.98	14929	68.89	17222	79.24	321	1.48	6615	73.73	6328	70.53	242	2.7
2013	32344	274.49	12400	105.23	504	4.28	25955	120.24	20287	93.98	1021	4.73	17302	79.6	19523	89.82	321	1.48	11901	132.65	12435	138.6	451	5.03
2014	4405	--	1654	--	60	--	4229	--	2145	--	118	--	8300	--	7590	--	204	--	6236	--	5965	--	176	--
2015	18485	--	5903	--	159	--	21932	--	13844	--	532	--	40438	--	31414	--	501	--	5798	--	5747	--	199	--
2016	10156	--	2833	--	61	--	10400	--	5138	--	250	--	10023	--	7313	--	126	--	7887	--	9464	--	280	--
2017	7586	--	2824	--	62	--	5984	--	3555	--	156	--	11482	--	9142	--	166	--	6791	--	5987	--	226	--
2018	12261	--	4466	--	111	--	12939	--	6444	--	287	--	21556	--	15169	--	337	--	8320	--	5098	--	224	--
MoPH: Ministry of Public Health, DF: dengue fever, DH: dengue hemorrhagic fever, DSS: dengue shock syndrome.
References:
1	Ministry of Health Official Bulletins. 2011-2018 [cited 2021 June 11]. Available from: http://www.boe.moph.go.th/.
