# Supplementary material for: Epidemiology and costs of dengue in Thailand: A systematic literature review
Source: PLoS Negl Trop Dis. 2022 Dec 19;16(12):e0010966. doi: 10.1371/journal.pntd.0010966 (PMC9810168; doi:10.1371/journal.pntd.0010966)
Supplement: S8 Table — Table A. Regional Incidence by dengue case definition from Nealon et al. 2016.Table B. Regional Incidence by dengue case definition from seven publications. (XLSX) [file pntd.0010966.s011.xlsx]

## Sheet: S8_Table.
Table A in S8_Table. Regional Incidence by dengue case definition from Nealon et al. 2016 [1]
Data source	Region	Data collection year	Dengue case definition	Average annual incidence, cases per 100/year	Age and site adjusted incidence	Incidence measure	Number of cases
Thailand national routine surveillance system	Kamphaeng Phet	06/2011–12/2013	NR	0.414	NR	Per 100	1092
			VCD	NR	7651	Per 100,000	NR
			Clinically diagnosed dengue and VCD	NR	6721	Per 100,000	NR
			Clinically diagnosed dengue	NR	6721	Per 100,000	NR
			VCD clinically diagnosed as undifferentiated fever	NR	930	Per 100,000	NR
Thailand national routine surveillance system	Ratchaburi	06/2011–12/2013	NR	0.571	NR	Per 100	1683
			VCD	NR	4403	Per 100,000	NR
			Clinically diagnosed dengue and VCD	NR	2057	Per 100,000	NR
			Clinically diagnosed dengue	NR	2286	Per 100,000	NR
			VCD clinically diagnosed as undifferentiated fever	NR	2345	Per 100,000	NR
Thailand national routine surveillance system	Kamphaeng Phet and Ratchaburi	06/2011–12/2013	NR	0.497	NR	Per 100	2775
			VCD	NR	5938	Per 100,000	NR
			Clinically diagnosed dengue and VCD	NR	4262	Per 100,000	NR
			Clinically diagnosed dengue	NR	4383	Per 100,000	NR
			VCD clinically diagnosed as undifferentiated fever	NR	1676	Per 100,000	NR
NR: not reported; VCD: virologically confirmed dengue.
Nealon et al. 2016 has been summarised separately as site adjusted incidence is reported and multiple incidence measures were used.
VCD was defined as febrile episodes confirmed to be positive for dengue using any of these tests enzyme- linked immunosorbent assay for nonstructural protein 1 antigen (Platelia, Bio-Rad Laboratories), quantitative reverse-transcriptase–polymerase- chain-reaction (PCR) screening assay for dengue, and serotype-specific real-time PCR assay (Simplexa Dengue, Focus Diagnostics)
Table B in S8_Table. Regional Incidence by dengue case definition from seven publications
Author (Year)	Region	Data source	Data collection year	Dengue case definition	Incidence	Incidence measure	Number of cases
Langkulsen et al. (2019) [2]	16 provinces in Central Thailand	10-year population level morbidity data from the Bureau of Epidemiology under Department of Disease Control at Ministry of Public Health	2007–2016	DF, DHF and DSS	2007–2016: 120.2	Average incidence per 100,000	2007–2016: 238,691
					2014: 54.2	Per 100,00	2014: 11,000
					2015: 255.4		2015: 51,533
Wichmann et al. (2011) [3]	Kamphaeng Phet and Ratchaburi, Muang district	Active case surveillance of children aged <15 years participants from two cohort studies	Ratchaburi: 2006–2007	WHO clinical case definition for DF, DHF; Acute dengue illness was identified on the basis of absence from school or a visit to the school nurse or the involved health centres and regional hospital.	Ratchaburi: 25.4	Per 1,000	NR
			Kamphaeng Phet: 2004–2007		Kamphaeng Phet: 22.7
Sabchareon et al. (2012) [4]	Ratchaburi, Sub-district Namuang of Muang district	Primary school-based active surveillance	2006–2009	Serologically confirmed dengue, WHO clinical case definition for DF, DHF, UF	2006–2009: 3.6%	Mean	NR
					2006: 1.77	Per 100 person-year	51
					2007: 3.58		111
					2008: 5.74		156
					2009: 3.29		76
Lertanekawattana et al. (2013) [5]	Nong Khai	Cross sectional study and provincial health office	Cross-sectional study: 01/08/2010–31/10/2010 Surveillance: 2003-2009	WHO1999 clinical case definition	Confirmed dengue:53.4	%	Confirmed dengue:83
					Confirmed DF: 50.9		Confirmed DF: 54
					Confirmed DHF 59.2		Confirmed DHF 29
					Suspected dengue: 77.5		Suspected dengue: 155
					10-14 years: 41.8		10-14 years: 43
					15-19 years: 22.3		15-19 yearsL 23
					5-9 years: 20.4		5-9 years: 21
					Suspected DF: 68.4		Suspected DF: 106
					Suspected DHF: 31.6		Suspected DHF: 49
Lim et al. (2013) [6]	Ratchaburi, Bang Phae	Hospital-based passive case surveillance	2011	Serologically and	601	Per 100,000	42
				laboratory confirmed DENV positive cases
Phanitchat et al. (2019) [7]	199 subdistricts in Khon Kaen	National surveillance system,Office of Disease Prevention and ControlDepartment of Disease Control, Ministry of Public Health	2006–2016	Suspected DF, DHF or DSS, laboratory diagnostic criteria: 5-14 year olds	51.1	%	7758
				Suspected DF, DHF or DSS, laboratory diagnostic criteria: 15-29 year olds	33.1	%	5026
				Suspected DF, DHF or DSS, laboratory diagnostic criteria: 30-44 year olds	6.2	%	937
			2006	Suspected DF, DHF or DSS, laboratory diagnostic criteria: >15 year olds	nearly 20	%	NR
			2016		>50	%	NR
			2006–2016	Suspected DF, DHF or DSS, laboratory diagnostic criteria	Approx. 80 in 2013	Per 100,000	15167
Tanayapong et al. (2013) [8]	Ratchaburi	Ratchaburi Provincial Office, Ministry of Public Health	2000–2010	WHO case definition, clinical/laboratory diagnostic criteria	2003: 123.45	Per 100,000	NR
					2008: 394.25
L'Azou et al. (2016) [9]	Kamphaeng Phet and Ratchaburi	Control groups of two randomized clinical trials,	10/2011–12/2013	WHO case definition, clinical/laboratory diagnostic criteria		Per 100	NR
				Febrile episodes	50.1
				VCD	5.9 (4.4-7.8)
				DHF	0.3 (0.0-0.9)
DF:dengue fever, DHF: dengue haemorrhagic fever, DSS: dengue shock syndrome, UF: undifferentiated fever, WHO: World Health Organization, NR: not reported; VCD: virologically confirmed dengue.
References:
1	Nealon J, Taurel AF, Capeding MR, Tran NH, Hadinegoro SR, Chotpitayasunondh T, et al. Symptomatic Dengue Disease in Five Southeast Asian Countries: Epidemiological Evidence from a Dengue Vaccine Trial. PLoS Negl Trop Dis. 2016;10(8):e0004918
2	Langkulsen U, Promsakha Na Sakolnakhon K, James N. Climate change and dengue risk in central region of Thailand. Int J Environ Health Res. 2020;30(3):327-35.
3	Wichmann O, Yoon IK, Vong S, Limkittikul K, Gibbons RV, Mammen MP, et al. Dengue in Thailand and Cambodia: an assessment of the degree of underrecognized disease burden based on reported cases. PLoS Negl Trop Dis. 2011;5(3):e996.
4	Sabchareon A, Sirivichayakul C, Limkittikul K, Chanthavanich P, Suvannadabba S, Jiwariyavej V, et al. Dengue infection in children in Ratchaburi, Thailand: a cohort study. I. Epidemiology of symptomatic acute dengue infection in children, 2006-2009. PLoS Negl Trop Dis. 2012;6(7):e1732.
5	Lertanekawattana S, Anantapreecha S, Jiraphongsa C, Duan-ngern P, Potjalongsin S, Wiittayabamrung W, et al. Prevalence and characteristics of dengue and chikungunya infections among acute febrile patients in Nong Khai Province, Thailand. Southeast Asian J Trop Med Public Health. 2013;44(5):780-90.
6	Lim JK, Chanthavanich M, Egurrola P, Sirivichayakul J, Velez C, Limkittikul ID, et al. The dengue vaccine initiative project in Colombia and Thailand: Burden of dengue infection in children and adults of Santa Cruz comuna of Medellin and Bang Phae district of Ratchaburi province. Am J Trop Med Hyg. 2012;1:309.
7	Phanitchat T, Zhao B, Haque U, Pientong C, Ekalaksananan T, Aromseree S, et al. Spatial and temporal patterns of dengue incidence in northeastern Thailand 2006-2016. BMC Infect Dis. 2019;19(1):743.
8	Tanayapong S, Pengsaa K, Thisyakorn U. Brief communication (Original). Changing epidemiology of dengue patients in Ratchaburi, Thailand. Asian Biomedicine. 2013;7(4):561-6.
9	L'Azou M, Moureau A, Sarti E, Nealon J, Zambrano B, Wartel TA, et al. Symptomatic dengue in children in 10 Asian and Latin American countries. N Engl J Med. 2016;374(12):1155-66.
