# Supplementary material for: Epidemiology and costs of dengue in Thailand: A systematic literature review
Source: PLoS Negl Trop Dis. 2022 Dec 19;16(12):e0010966. doi: 10.1371/journal.pntd.0010966 (PMC9810168; doi:10.1371/journal.pntd.0010966)
Supplement: S9 Table — (XLSX) [file pntd.0010966.s012.xlsx]

## Sheet: S9_Table.
S9_Table. MoPH regional mortality and CFR from 2011-2018 [1].
Provincea	Data collection year	Number of cases	Number of deaths	Mortality rate/100,000 population	Case fatality rate (%)
Dengue fever (DF)
North region
Phrae	2013	626	1	0.22	0.16
Kamphaeng Phet	2015	527	1	0.14	0.19
Mae Hong Son	2016	936	1	0.38	0.11
Tak	2017	899	1	0.16	0.11
Uttaradit	2017	210	1	0.22	0.48
Utteradit	2018	231	1	0.22	0.43
North east region
Loei	2013	1927	4	0.64	0.21
Maha Sarakham	2015	697	1	0.1	0.14
Kalasin	2018	485	2	0.2	0.41
Central region
Trat	2013	504	1	0.45	0.2
Trat	2016	154	1	0.44	0.65
Samut Sakhon	2016	294	2	0.37	0.68
Chachoengsao	2015	1712	3	0.43	0.18
Samut Sakhon	2015	847	1	0.19	0.12
Pathum Thani	2017	189	1	0.09	0.53
Chachoengsao	2017	332	1	0.14	0.3
Suphan Buri	2018	633	1	0.12	0.16
Samut Prakan	2018	841	1	0.08	0.12
Ratchaburi	2015	2992	1	0.12	0.03
Kanchanaburi	2015	786	1	0.12	0.13
Rayong	2018	978	1	0.14	0.1
South region
Pattani	2015	147	1	0.15	0.68
Pattani	2016	889	1	0.14	0.11
Dengue haemorrhagic fever (DHF)
North region
Phetchabun	2011	771	2	0.2	0.26
Tak	2011	303	1	0.19	0.33
Kamphaeng Phet	2011	762	1	0.14	0.13
Nakhon Sawan	2011	1486	1	0.09	0.07
Phetchabun	2012	334	1	0.1	0.3
Phitsanulok	2012	463	2	0.23	0.43
Tak	2012	247	1	0.19	0.4
Nakhon Sawan	2012	1140	2	0.19	0.18
Chiang Mai	2013	2556	4	0.24	0.16
Lampang	2013	870	2	0.26	0.23
Phrae	2013	342	1	0.22	0.29
Petchabun	2013	1822	1	0.1	0.05
Nakon Sawan	2013	1044	1	0.09	0.1
Uthai Thani	2013	210	1	0.3	0.48
Tak	2015	745	1	0.19	0.13
Nakhon Sawan	2015	1222	2	0.19	0.16
Chiang Mai	2016	786	1	0.06	0.13
Chiang Rai	2016	96	1	0.08	1.04
Uttaradit	2016	24	1	0.22	4.17
Chiang Mai	2017	682	5	0.29	0.73
Chiang Rai	2017	202	1	0.08	0.5
Kamphaeng Phet	2017	109	1	0.14	0.92
Phitsanulok	2018	340	1	0.12	0.29
Tak	2018	414	1	0.15	0.24
Kamphaeng Phet	2018	197	2	0.27	1.02
Phichit	2018	449	1	0.18	0.22
North east region
Loei	2011	103	1	0.16	0.97
Khon Kaen	2011	667	2	0.11	0.3
Buri Ram	2011	1177	1	0.06	0.08
Ubon Ratchathani	2012	465	1	0.06	0.22
Nakon Ratchasima	2012	2103	1	0.04	0.05
Loei	2013	791	2	0.32	0.25
Udon Thani	2013	755	1	0.06	0.13
Nakon Phanom	2013	1040	1	0.14	0.1
Khon Kaen	2013	1368	1	0.06	0.07
Maha Sarakham	2013	1022	1	0.11	0.1
Ubon Ratchathani	2013	1150	1	0.06	0.09
Nakhon Ratchasima	2013	3950	2	0.08	0.05
Loei	2015	192	1	0.16	0.52
Chaiyaphum	2015	1194	1	0.09	0.08
Nakhon Ratchasima	2015	3220	1	0.04	0.03
Amnat Charoen	2015	156	1	0.27	0.64
Si Sa Ket	2015	891	1	0.07	0.11
Ubon Ratchathani	2015	1922	5	0.27	0.26
Khon Kaen	2016	310	1	0.06	0.32
Loei	2016	176	1	0.16	0.57
Amnat Charoen	2016	113	1	0.27	0.88
Si Sa Ket	2016	270	1	0.07	0.37
Nakhon Ratchasima	2017	691	1	0.04	0.14
Khon Kaen	2018	501	1	0.06	0.2
Maha Sarakham	2018	276	1	0.1	0.36
Nakhon Phanom	2018	65	1	0.14	1.54
Nakhon Ratchasima	2018	1198	1	0.04	0.08
Ubon Ratchathani	2018	557	1	0.05	0.18
Central region
Bangkok	2011	7302	1	0.02	0.01
Chachoengsao	2011	1373	1	0.15	0.07
Sa Kaeo	2011	424	1	0.18	0.24
Samut Prakan	2011	1137	2	0.17	0.18
Ratchaburi	2011	936	1	0.12	0.11
Rayong	2011	766	1	0.16	0.13
Bangkok	2012	6377	5	0.09	0.08
Chai Nat	2012	158	1	0.3	0.63
Samut Prakan	2012	572	1	0.08	0.17
Ratchaburi	2012	648	1	0.12	0.15
Prachuap Khiri Khan	2012	196	1	0.2	0.51
Samut Songkhram	2012	66	1	0.52	1.52
Chon Buri	2012	1215	3	0.22	0.25
Rayong	2012	1119	1	0.16	0.09
Bangkok	2013	8641	2	0.04	0.02
Nonthaburi	2013	677	1	0.09	0.15
Pathum Thani	2013	611	1	0.1	0.16
Saraburi	2013	395	1	0.16	0.25
Nakon Pathum	2013	758	2	0.23	0.26
Prachuap Khiri Khan	2013	173	1	0.2	0.58
Chanthaburi	2013	621	1	0.19	0.16
Chon Buri	2013	1460	1	0.07	0.07
P. Nakhon SAyutthaya	2014	212	1	0.12	0.47
Ratchaburi	2014	377	1	0.12	0.27
Chon Buri	2014	375	2	0.14	0.53
Rayong	2014	487	1	0.15	0.21
Bangkok	2015	13467	1	0.02	0.01
Nonthaburi	2015	867	3	0.26	0.35
P. Nakhon S. Ayutthaya	2015	808	3	0.37	0.37
Kanchanaburi	2015	417	1	0.12	0.24
Chachoengsao	2015	649	1	0.14	0.15
Chon Buri	2015	1295	9	0.63	0.69
Rayong	2015	1756	2	0.3	0.11
Samut Prakan	2015	1569	1	0.08	0.06
Nakhon Pathom	2016	333	1	0.11	0.3
Samut Sakhon	2016	128	1	0.19	0.78
Nonthaburi	2017	548	3	0.25	0.55
Nakhon Pathom	2017	529	1	0.11	0.19
Chon Buri	2017	225	1	0.07	0.44
Bangkok	2017	4541	2	0.04	0.04
Saraburi	2018	247	1	0.16	0.4
Nonthaburi	2018	1167	4	0.32	0.34
P.Nakhon S. Ayutthaya	2018	787	2	0.25	0.25
Pathum Thani	2018	1043	5	0.44	0.48
Bangkok	2018	4313	6	0.11	0.14
South region
Surat Thani	2012	102	3	0.3	2.94
Ranong	2012	75	1	0.54	1.33
Surat Thani	2013	116	3	0.3	2.59
Satun	2014	62	1	0.32	1.61
Ranong	2015	28	1	0.56	3.57
Trang	2016	636	2	0.31	0.31
Krabi	2017	331	1	0.21	0.3
Narathiwat	2017	694	2	0.25	0.29
Satun	2017	31	1	0.31	3.23
Trang	2017	248	1	0.16	0.4
Yala	2017	121	1	0.19	0.83
Pattani	2018	356	1	0.14	0.28
Dengue shock syndrome (DSS)
North region
Chiang Mai	2011	59	2	0.12	3.39
Chiang Rai	2011	7	1	0.08	14.29
Phetchabun	2011	7	1	0.1	14.29
Tak	2011	18	1	0.19	5.56
Kamphaeng Phet	2011	76	2	0.28	2.63
Nakhon Sawan	2011	13	2	0.19	15.38
Phichit	2011	23	3	0.54	13.04
Chiang Mai	2012	22	2	0.12	9.09
Lamphun	2012	2	1	0.25	50
Phetchabun	2012	8	1	0.1	12.5
Phitsanulok	2012	14	1	0.12	7.14
Tak	2012	12	3	0.56	25
Kamphaeng Phet	2012	28	1	0.14	3.57
Lamphun	2013	4	1	0.25	25
Mae Hong Son	2013	18	1	0.41	5.56
Chiang Rai	2013	127	9	0.75	7.09
Phetchabun	2013	46	1	0.1	2.17
Phitsanulok	2013	9	3	0.35	33.33
Sukhothai	2013	16	2	0.33	12.5
Tak	2013	14	1	0.19	7.14
Kamphaeng Phet	2013	14	1	0.14	7.14
Nakhon Sawan	2013	29	1	0.09	3.45
Chiang Mai	2013	163	4	0.24	2.45
Chiang Mai	2014	5	1	0.06	20
Mae Hong Son	2014	11	1	0.4	9.09
Phrae	2014	2	1	0.22	50
Phetchabun	2014	2	1	0.1	50
Kamphaeng Phet	2014	6	1	0.14	16.67
Chiang Mai	2015	5	4	0.24	80
Phayao	2015	2	1	0.21	50
Phrae	2015	9	4	0.88	44.44
Phitsanulok	2015	20	3	0.35	15
Uttaradit	2015	2	1	0.22	50
Chiang Mai	2016	16	4	0.23	25
Lamphun	2016	5	2	0.49	40
Phitsanulok	2016	5	1	0.12	20
Sukhothai	2016	3	1	0.17	33.33
Tak	2016	3	1	0.17	33.33
Phichit	2016	2	1	0.18	50
Chiang Mai	2017	14	2	0.11	14.29
Phetchabun	2017	7	2	0.2	28.57
Tak	2017	10	1	0.16	10
Kamphaeng Phet	2017	7	1	0.14	14.29
Phichit	2017	2	1	0.18	50
Chiang Mai	2018	16	1	0.06	6.25
Chiang Rai	2018	9	1	0.08	11.11
Mae Hong Son	2018	3	1	0.36	33.33
Phrae	2018	1	1	0.22	100
Phitsanulok	2018	9	1	0.12	11.11
Tak	2018	28	3	0.46	10.71
Nakhon Sawan	2018	13	5	0.47	38.46
Phichit	2018	5	1	0.18	20
North east region
Mukdahan	2011	3	1	0.29	33.33
Sakon Nakhon	2011	7	1	0.09	14.29
Khon Kaen	2011	41	2	0.11	4.88
Roi Et	2011	37	3	0.23	8.11
Surin	2011	26	1	0.07	3.85
Loei	2012	12	1	0.16	8.33
Nakhon Phanom	2012	49	1	0.14	2.04
Maha Sarakham	2012	9	1	0.11	11.11
Roi Et	2012	32	2	0.15	6.25
Si Sa Ket	2012	34	2	0.14	5.88
Chaiyaphum	2012	39	1	0.09	2.56
Nakhon Ratchasima	2012	96	7	0.27	7.29
Surin	2012	61	2	0.14	3.28
Bungkan	2013	125	2	0.49	1.6
Loei	2013	36	1	0.16	2.78
Mukdahan	2013	28	1	0.29	3.57
Nakhon Phanom	2013	70	1	0.14	1.43
Sakon Nakhon	2013	25	2	0.18	8
Kalasin	2013	87	2	0.2	2.3
Khon Kaen	2013	38	2	0.11	5.26
Amnat Charoen	2013	38	2	0.54	5.26
Si Sa Ket	2013	26	1	0.07	3.85
Ubon Ratchathani	2013	147	2	0.11	1.36
Buri Ram	2013	25	3	0.19	12
Nakhon Ratchasima	2013	118	4	0.15	3.39
Surin	2013	33	5	0.36	15.15
Buri Ram	2014	4	1	0.06	25
Nakhon Ratchasima	2014	21	2	0.08	9.52
Si Sa Ket	2014	4	1	0.07	25
Nakhon Sawan	2015	17	1	0.09	5.88
Khon Kaen	2015	57	5	0.28	8.77
Roi Et	2015	27	1	0.08	3.7
Buri Ram	2015	10	1	0.06	10
Chaiyaphum	2015	53	1	0.09	1.89
Nakhon Ratchasima	2015	88	12	0.46	13.64
Buri Ram	2016	5	2	0.13	40
Nakhon Ratchasima	2016	24	2	0.08	8.33
Surin	2016	22	4	0.29	18.18
Si Sa Ket	2016	11	1	0.07	9.09
Nakhon Ratchasima	2017	22	1	0.04	4.55
Ubon Ratchathani	2017	23	1	0.05	4.35
Nong Khai	2018	3	1	0.19	33.33
Udon Thani	2018	8	1	0.06	12.5
Nakhon Ratchasima	2018	49	3	0.11	6.12
Surin	2018	39	2	0.14	5.13
Si Sa Ket	2018	3	1	0.07	33.33
Ubon Ratchathani	2018	38	2	0.11	5.26
Central region
Prachuap Khiri Khan	2012	5	1	0.2	20
Samut Sakhon	2011	5	1	0.2	20
Bangkok	2011	72	5	0.09	6.94
Nonthaburi	2011	9	1	0.09	11.11
P.Nakhon S.Ayutthaya	2011	47	1	0.13	2.13
Chachoengsao	2011	28	1	0.15	3.57
Rayong	2011	8	3	0.47	37.5
Samut Prakan	2011	11	2	0.17	18.18
Kanchanaburi	2011	51	3	0.36	5.88
Phetchaburi	2011	18	1	0.22	5.56
Bangkok	2012	68	1	0.02	1.47
P.Nakhon S.Ayutthaya	2012	34	3	0.38	8.82
Chachoengsao	2012	21	1	0.15	4.76
Sa Kaeo	2012	25	1	0.18	4
Kanchanaburi	2012	26	1	0.12	3.85
Nakhon Pathom	2012	9	1	0.12	11.11
Ratchaburi	2012	13	1	0.12	7.69
Samut Sakhon	2012	3	1	0.2	33.33
Samut Songkhram	2012	6	2	1.03	33.33
Chon Buri	2012	16	1	0.07	6.25
Nonthaburi	2013	12	1	0.09	8.33
Pathum Thani	2013	25	3	0.3	12
Saraburi	2013	15	1	0.16	6.67
Chachoengsao	2013	11	1	0.15	9.09
Samut Prakan	2013	35	2	0.17	5.71
Kanchanaburi	2013	18	1	0.12	5.56
Chon Buri	2013	7	2	0.15	28.57
P.Nakhon S.Ayutthaya	2014	4	2	0.25	50
Saraburi	2014	11	1	0.16	9.09
Nakhon Pathom	2014	18	3	0.34	16.67
Phetchaburi	2014	5	1	0.21	20
4	2014	3	1	0.19	33.33
Ratchaburi	2014	13	1	0.12	7.69
Samut Songkhram	2014	3	1	0.52	33.33
Chanthaburi	2014	4	1	0.19	25
Chon Buri	2014	7	5	0.36	71.43
Samut Prakan	2014	62	2	0.16	3.23
Bangkok	2015	66	2	0.04	3.03
Chai Nat	2015	1	1	0.3	100
Lop Buri	2015	15	3	0.4	20
Pathum Thani	2015	20	2	0.19	10
Saraburi	2015	36	3	0.47	8.33
Kanchanaburi	2015	24	3	0.35	12.5
Nakhon Pathom	2015	38	2	0.22	5.26
Phetchaburi	2015	29	6	1.27	20.69
Prachuap Khiri Khan	2015	25	4	0.76	16
Ratchaburi	2015	43	4	0.47	9.3
Chachoengsao	2015	16	2	0.29	12.5
Chanthaburi	2015	8	1	0.19	12.5
Chon Buri	2015	16	4	0.28	25
Rayong	2015	25	3	0.44	12
Sa Kaeo	2015	9	2	0.36	22.22
Samut Prakan	2015	65	3	0.24	4.62
Trat	2015	13	4	1.78	30.77
Rayong	2015	25	3	0.44	12
Sa Kaeo	2015	9	2	0.36	22.22
Trat	2015	13	4	1.78	30.77
Saraburi	2016	4	1	0.16	25
Kanchanaburi	2016	3	1	0.12	33.33
Phetchaburi	2016	5	1	0.21	20
Chon Buri	2016	8	1	0.07	12.5
Samut Prakan	2016	16	1	0.08	6.25
Trat	2016	8	1	0.44	12.5
P.Nakhon S.Ayutthaya	2017	6	3	0.37	50
Saraburi	2017	4	1	0.16	25
Nakhon Pathom	2017	11	1	0.11	9.09
Prachuap Khiri Khan	2017	8	2	0.37	25
Ratchaburi	2017	4	1	0.11	25
Samut Sakhon	2017	3	2	0.36	66.67
Rayong	2017	2	1	0.14	50
Sa Kaeo	2017	7	1	0.18	14.29
Bangkok	2017	32	4	0.07	12.5
Lop Buri	2018	10	2	0.26	20
Nakhon Nayok	2018	6	1	0.39	16.67
Nonthaburi	2018	30	3	0.24	10
P.Nakhon S.Ayutthaya	2018	14	4	0.49	28.57
Pathum Thani	2018	27	3	0.26	11.11
Saraburi	2018	13	1	0.16	7.69
Kanchanaburi	2018	12	1	0.11	8.33
Nakhon Pathom	2018	24	1	0.11	4.17
Phetchaburi	2018	9	1	0.21	11.11
Ratchaburi	2018	30	1	0.11	3.33
Samut Sakhon	2018	8	3	0.52	37.5
Samut Songkhram	2018	2	1	0.52	50
Suphan Buri	2018	11	1	0.12	9.09
Chachoengsao	2018	12	3	0.42	25
Chon Buri	2018	28	3	0.2	10.71
Samut Prakan	2018	43	1	0.08	2.33
Khon Kaen	2018	37	1	0.06	2.7
Bangkok	2018	28	4	0.07	14.29
South region
Chumphon	2011	3	1	0.2	33.33
Nakhon Si Thammarat	2011	20	1	0.07	5
Surat Thani	2011	18	1	0.1	5.56
Krabi	2011	16	1	0.23	6.25
Phuket	2011	7	1	0.29	14.29
Satun	2011	2	1	0.33	50
Songkhla	2011	17	2	0.15	11.76
Chumphon	2012	6	1	0.2	16.67
Nakhon Si Thammarat	2012	52	5	0.33	9.62
Phuket	2012	6	1	0.28	16.67
Satun	2012	4	1	0.33	25
Songkhla	2012	31	6	0.44	19.35
Chumphon	2013	35	4	0.81	11.43
Nakhon Si Thammarat	2013	64	8	0.52	12.5
Phatthalung	2013	16	1	0.2	6.25
Krabi	2013	81	2	0.46	2.47
Phangnga	2013	17	2	0.78	11.76
Phuket	2013	15	2	0.57	13.33
Narathiwat	2013	18	2	0.27	11.11
Pattani	2013	19	1	0.15	5.26
Satun	2013	4	1	0.33	25
Songkhla	2013	66	11	0.8	16.67
Yala	2013	2	1	0.2	50
Nakhon Si Thammarat	2014	42	6	0.39	14.29
Phangnga	2014	3	1	0.38	33.33
Phuket	2014	13	2	0.53	15.38
Ranong	2014	1	1	0.57	100
Surat Thani	2014	24	3	0.29	12.5
Pattani	2014	18	1	0.15	5.56
Phatthalung	2014	13	1	0.19	7.69
Songkhla	2014	15	1	0.07	6.67
Krabi	2015	42	4	0.88	9.52
Nakhon Si Thammarat	2015	44	2	0.13	4.55
Ranong	2015	2	1	0.56	50
Surat Thani	2015	23	1	0.1	4.35
Narathiwat	2015	12	1	0.13	8.33
Songkhla	2015	26	2	0.14	7.69
Trang	2015	6	1	0.16	16.67
Krabi	2016	12	1	0.22	8.33
Phangnga	2016	3	1	0.38	33.33
Narathiwat	2016	40	3	0.39	7.5
Phatthalung	2016	26	1	0.19	3.85
Satun	2016	7	2	0.64	28.57
Songkhla	2016	71	11	0.78	15.49
Trang	2016	20	1	0.16	5
Yala	2016	4	3	0.58	75
Chumphon	2017	10	2	0.39	20
Nakhon Si Thammarat	2017	23	3	0.19	13.04
Phangnga	2017	14	1	0.38	7.14
Phuket	2017	12	2	0.5	16.67
Surat Thani	2017	32	2	0.19	6.25
Narathiwat	2017	24	1	0.13	4.17
Pattani	2017	9	1	0.14	11.11
Satun	2017	2	1	0.31	50
Songkhla	2017	57	5	0.35	8.77
Trang	2017	2	1	0.16	50
Yala	2017	7	2	0.38	28.57
Chumphon	2018	6	1	0.2	16.67
Krabi	2018	45	2	0.42	4.44
Nakhon Si Thammarat	2018	52	5	0.32	9.62
Phangnga	2018	21	2	0.75	9.52
Phuket	2018	10	2	0.49	20
Surat Thani	2018	32	1	0.09	3.13
Narathiwat	2018	11	1	0.13	9.09
Songkhla	2018	18	3	0.21	16.67
Trang	2018	6	2	0.31	33.33
aAll provinces that recorded deaths are presented. MoPH: Ministry of Public Health, CFR: case fatality rate.
References:
1	Ministry of Health Official Bulletins. 2011-2018 [cited 2021 June 11]. Available from: http://www.boe.moph.go.th/.
