# Supplementary material for: Epidemiology and costs of dengue in Thailand: A systematic literature review
Source: PLoS Negl Trop Dis. 2022 Dec 19;16(12):e0010966. doi: 10.1371/journal.pntd.0010966 (PMC9810168; doi:10.1371/journal.pntd.0010966)
Supplement: S10 Table — (XLSX) [file pntd.0010966.s013.xlsx]

## Sheet: S10_Table.
S10_Table. Summary of hospitalizations due to dengue based on eight studies
Province/ District	Author (Year)	Study design	Data collection year	Age range	Data source	Population and sample size (n)	Number of cases	Hospitalisations
Nong Khai	Lertanekawattana et al. (2013) [1]	Cross sectional study	Interview: 01/08/2010–31/10/2010	2–60	A face to face interview conducted at Provincial hospital (Nong Khai) and two community hospitals (Phon Phisai and Phon Charoen)	200b	Confirmed dengue: 103	Overall: 74 (71.8%)
			Data surveillance: 2003-2009		Surveillance data from the provincial health office		Suspected dengue: 97	25 (25.8%)
Kamphaeng Phet	Yoon et al. (2012) [2]	Longitudinal cohort and geographic cluster study	2004-2007	6 months–15 years	Primary school-based active surveillance	NRc	189e	31e
Kamphaeng Phet and Ratchaburi	L’Azou et al. (2016) [3]	Secondary analysis of data from two randomised clinical trials	10/2011– 12/2013	2–15	Control groups of two randomized clinical trials	392d	Seropositive cases:231	13
Ratchaburi	Nunthanid et al. (2015) [4]	Descriptive study	01/2005–12/2013	NR	Hospital-based surveillancea	NRc	DF:1,209
							DHF:598
							DSS:61
							Total Dengue:1,868	1,868
Ratchaburi	Sabchareon et al. (2012) [5]	Prospective cohort study	2006–2009	3–15	School-based active surveillance	2,846c	DF: 142	0.838
							DHF: 42	1
							UF: 210	0.152
NR	Nealon et al. (2016) [6]	Secondary analysis using records from an observer-blinded dengue vaccine phase 3 trial (CYD14) and from the national passive surveillance system	06/2011– 12/2013	2–14	Thailand national routine surveillance system and CYD14 vaccine trial.	392c	Febrile episodes: 388	34
							Virologically confirmed dengue: 47	13
							Clinically diagnosed dengue: 36	13
							DHF: 2	2
Kamphaeng Phet	Wichmann et al. (2011) [7]	Prospective cohort study	2004–2007	5–12, 4-13	Active case surveillance of study participants from two cohort studies.	8,246b	NR	4.9 per 1,000
Ratchaburi		Prospective cohort study	2006–2007	0–14	Active case surveillance of study participants from two cohort studies.	6,381b	NR	14.7 per 1,000
Chacheongsao	Tozan et al. (2017) [8]	Prospective hospital-based cost-of-illness study	03/2015–09/2015	All ages <15 years: 24%, >=15 years: 76%	One provincial-level and two district-level public hospitals	224d	DF: 168 (75%)
							DHF: 56 (25%)
aAs hospitalisations were obtained from hospital-based surveillance, results should be interpreted with caution; bThe case definition was adapted from the WHO dengue case definition 1999; cWorld Health Organization (WHO) 1997 criteria; dDefinition of disease severity not defined; eAll symptomatic DENV infections, combined inapparent, symptomatic and unclassified DENV infections = 554,hospitalized…
DF: dengue fever; DHF: dengue haemorrhagic fever; UF: undifferentiated fever; NR: not reported.
References:
1	Lertanekawattana S, Anantapreecha S, Jiraphongsa C, Duan-ngern P, Potjalongsin S, Wiittayabamrung W, et al. Prevalence and characteristics of dengue and chikungunya infections among acute febrile patients in Nong Khai Province, Thailand. Southeast Asian J Trop Med Public Health. 2013;44(5):780-90.
2	Yoon IK, Rothman AL, Tannitisupawong D, Srikiatkhachorn A, Jarman RG, Aldstadt J, et al. Underrecognized mildly symptomatic viremic dengue virus infections in rural Thai schools and villages. J Infect Dis. 2012;206(3):389-98.
3	L'Azou M, Moureau A, Sarti E, Nealon J, Zambrano B, Wartel TA, et al. Symptomatic dengue in children in 10 Asian and Latin American countries. N Engl J Med. 2016;374(12):1155-66.
4	Nunthanid S, Tiawilai A. Dengue patients at Photharam hospital:A clinical trial site of dengue vaccine. Southeast Asian J Trop Med Public Health. 2015;46(Suppl 1):11-6.
5	Sabchareon A, Sirivichayakul C, Limkittikul K, Chanthavanich P, Suvannadabba S, Jiwariyavej V, et al. Dengue infection in children in Ratchaburi, Thailand: a cohort study. I. Epidemiology of symptomatic acute dengue infection in children, 2006-2009. PLoS Negl Trop Dis. 2012;6(7):e1732.
6	Nealon J, Taurel AF, Capeding MR, Tran NH, Hadinegoro SR, Chotpitayasunondh T, et al. Symptomatic dengue disease in five southeast asian countries: Epidemiological evidence from a dengue vaccine trial. PLoS Negl Trop Dis. 2016;10(8):e0004918.
7	Wichmann O, Yoon IK, Vong S, Limkittikul K, Gibbons RV, Mammen MP, et al. Dengue in Thailand and Cambodia: an assessment of the degree of underrecognized disease burden based on reported cases. PLoS Negl Trop Dis. 2011;5(3):e996.
8	Tozan Y, Ratanawong P, Sewe MO, Wilder-Smith A, Kittayapong P. Household costs of hospitalized dengue illness in semi-rural Thailand. PLoS Negl Trop Dis. 2017;11(9):e0005961.
