# Supplementary material for: Epidemiology and costs of dengue in Thailand: A systematic literature review
Source: PLoS Negl Trop Dis. 2022 Dec 19;16(12):e0010966. doi: 10.1371/journal.pntd.0010966 (PMC9810168; doi:10.1371/journal.pntd.0010966)
Supplement: S11 Table — (XLSX) [file pntd.0010966.s014.xlsx]

## Sheet: S11_Table.
S11_Table. Seasonal incidence of dengue
Region/State/ City	Author (Year)	Study design	Data collection year	Effect of seasonality on dengue incidence/cases
Ratchaburi	Tanayapong et al. (2013) [1]	Retrospective cohort study	2000-2010	The incidence during the cold months of December and January is low and starts to increase during the dry hot months of April to June. Epidemics coincide with the rainy season and usually peak 2–4 weeks after the arrival of the rains, which may begin anytime between June to September. The rainy season is usually over in October but can last into November.
Ratchaburi	Sabchareon et al. (2012) [2]	Prospective cohort study	2006–2009	Dengue occurred all year round, but the highest number was from June to August in 2006, 2008 and 2009. In 2007 the disease was highest from June to December.
Khon Kaen	Phanitchat et al. (2019) [3]	Descriptive study	2013?, 2006-2016	Dengue outbreak occurs in the rainy season (May-September) with July having the peak incidence.Mean rainfall and maximum temperature were positively associated with dengue incidence. Minimum temperature was negatively associated with dengue incidence.
16 provinces, Central Thailand	Langkulsen et al. (2019) [4]	Descriptive study	2007–2016	February: 10,649 casesa
				April: 9,117 casesa
				November: 33,339 casesa
Nationwide	Ekapirat et al. (2017) [5]	Retrospective cohort study	2010-2016	Incidence peaks in the wet season each year.
aAverage across timeframe. Cases classified as DF: dengue fever, DHF: dengue hemorrhagic fever or DSS: dengue shock sydrome.
References:
1	Tanayapong S, Pengsaa K, Thisyakorn U. Brief communication (Original). Changing epidemiology of dengue patients in Ratchaburi, Thailand. Asian Biomedicine. 2017;7(4):561-6.
2	Sabchareon A, Sirivichayakul C, Limkittikul K, Chanthavanich P, Suvannadabba S, Jiwariyavej V, et al. Dengue infection in children in Ratchaburi, Thailand: a cohort study. Epidemiology of symptomatic acute dengue infection in children, 2006-2009. PLoS Negl Trop Dis. 2012;6(7):e1732.
3	Phanitchat T, Zhao B, Haque U, Pientong C, Ekalaksananan T, Aromseree S, et al. Spatial and temporal patterns of dengue incidence in northeastern Thailand 2006-2016. BMC Infect Dis. 2019;19(1):743.
4	Langkulsen U, Promsakha Na Sakolnakhon K, James N. Climate change and dengue risk in central region of Thailand. Int J Environ Health Res. 2020;30(3):327-35.
5	Ekapirat NA DC, N. Ebener, S. Maude, R. J. . Spatiotemporal epidemiology of dengue in Thailand 2010-2016. American Journal of Tropical Medicine and Hygiene. 2017;97:433-4.
