# Supplementary material for: Epidemiology and costs of dengue in Thailand: A systematic literature review
Source: PLoS Negl Trop Dis. 2022 Dec 19;16(12):e0010966. doi: 10.1371/journal.pntd.0010966 (PMC9810168; doi:10.1371/journal.pntd.0010966)
Supplement: S12 Table — (XLSX) [file pntd.0010966.s015.xlsx]

## Sheet: S12_Table.
S12_Table. Seroprevalence of dengue
Author (Year)	Study design	Province/ District	Data collection year	Age range	Testing method	Population and sample size (n)	Seroprevalence	Seroprevalence by infection type	Seroprevalence by age	Seroprevalence by age and infection type
Thisyakorn et al. (2016) [1]	Cross-sectional study	Bangkok	NR	1–15	PRNT50a	HIV-infected children: 86	0.58	Monotypic: 30%	<5: 45%	Monotypic: 7 cases
										Multitypic: 6 cases
								Multitypic: 28%	6–10: 61%	Monotypic: 17 cases
										Multitypic: 8 cases
									11–15 years: 75%	Monotypic: 2 cases
										Multitypic: 10 cases
						Healthy children: 100	0.65	Monotypic: 19%	<5 years: 60%	Monotypic: 7 cases
										Multitypic: 17 cases
								Multitypic: 46%	6–10 years: 61%	Monotypic: 6 cases
										Multitypic: 16 cases
									11–15 years: 79%	Monotypic: 6 cases
										Multitypic: 13 cases
Laoprasopwattana et al. (2016) [2]	Prospective study	Songkhla	11/2009–05/2010	NR	RT-PCRa	Parturient women: 319	IgM: 1.3%	NR	NR	NR
							IgG: 90.3%	NR	NR	NR
Khamim et al. (2015) [3]	Cross-sectional study	Ratchaburi/ Ban Pong	12/2011–01/2013	15–41	PRNT50b	Asymptomatic pregnant women: 141	0.972	Primary: 2.8%	>35 years: 100%	NR
Sabchareon et al. (2012) [4]	Phase IIb clinical trial	Ratchaburi/ Muang	05/02/2009–05/02/2010	4–11	PRNT50c	Vaccine group: 197	Vaccine group: 70%	NR	NR	NR
						Control group: 99	Control group: 69%	NR	NR	NR
L’Azou et al. (2016) [5]	Secondary analysis from clinical trials	Kamphaeng Phet and Ratchaburi	06/2011–12/2013	2–16	Enzyme linked immuno-sorbent assay and PCRc	Children in immunogenicity subgroup of clinical trial: 392	Seropositivity at baseline: 67.7% (95% CI 62.5–72.7%)	NR	2–4 years: 48.5%	NR
									5–8 years: 61.9%
									9–12 years: 79.5%
									13-16 years: 84.2%
Buathong et al. (2011) [6]	Prospective cohort study	Rayong/ Mueang	NR	NR	SDNTa	School children: 720	NR	NR	By age 10: 72%	Primary exposure by age 18: 16%
Rodriguez–Barraquer et al. (2014) [7]	Prospective cohort study	Rayong/ Mueang	2010	4–18	Single dilution (1:10) neutralization test	School children: 1,647	0.59	NR	By age 11: 65%	NR
									By age 18: 18%
Vongpunsawad et al. (2017) [8]	Seroprevalence survey	Ayutthaya, Lop Buri, Narathiwat and Trang	04–10/ 2014	6 months–60 years	Enzyme-linked immune-sorbent assaysf	Patients with scheduled health check-ups or outpatient clinical care: 835	0.792	-	<9 years: 30.1%	-
									9–45 years: 83.9%
									>45 years: 99.5%
Yoon et al. (2012) [9]	Longitudinal cohort and geographic cluster study	Kamphaeng Phet, Muang district	2004–2007	4–15	IgG and IgM EIA and PCR	Primary school children with febrile illness (2004): n=2,078/2023	EIA: 6.5%	Acute primary: 18.2%	NR	NR
							PCR: 85%e	Acute secondary: 81.8%	NR	NR
								Recent: 0%	NR	NR
						Primary school children with febrile illness (2005): 2,088/2021	EIA: 3.8%	Acute primary: 7.4%	NR	NR
							PCR: 74%e	Acute secondary: 88.9%	NR	NR
								Recent: 3.7%	NR	NR
						Primary school children with febrile illness (2006): 2,086/2039	EIA: 11.6%	Acute primary: 5.6%	NR	NR
							PCR: 76%e	Acute secondary: 88.9%	NR	NR
								Recent: 5.6%	NR	NR
						Primary school children with febrile illness (2007): 2,060/2007	EIA: 6.1%	Acute primary: 0%	NR	NR
							PCR: 79%e	Acute secondary: 97.4%	NR	NR
								Recent: 2.6%	NR	NR
						Primary school children with febrile illness (2004-2007): Total	EIA: 7.2%	Acute primary: 6.9%	NR	NR
							PCR: 77.8%e	Acute secondary: 89.4%	NR	NR
								Recent: 3.7%	NR	NR
Veeraseatakul et al. (2012) [10]	Retrospective study	Chiangmai, Lumphun, Lumpang and Mae Hong Sorn	2008–2011	NR	IgG and IgM Capture ELISA, RT-PCR	Hospital patients with suspected symptomatic dengue: 10,164	0.557	Secondary infection: 83.8%	5–9 years: 7.8%	NR
									10–14 years: 21.0%
									15–24 years: 27.3%
									≥25 years: 42.8%
Buddhari et al. (2018) [11]	Prospective cohort study	Kamphaeng Phet	09/2015–06/2016	0–93	FlowNT50d	Multigenerational family units: 416	NR	NR	NR	Monotypic 0–5years: 19.5%
										Multitypic 0–5 years: 26.8%
										Multitypic>30 years: 100%
										Monotypic new born: 2.8%
										Seroprevalence by age and infection type
Teerasut et al. (2012) [12]	Prospective study	Si Sa Ket	06–10/2004	NR	IgG and IgM ELISA and RT-PCRg	Febrile stage of dengue suspected patients: 116	NR	Primary infection:0g	NR	NR
								Secondary ELISA: 47%g
								Secondary PCR: 46%g
Bhoomiboonchoo et al. (2015) [13]	Database analysis from previous cohort studies and hospital-based passive surveillance	Bangkok and Kamphaeng Phet	1994–2010	NR	IgG and IgM ELISA, HAI and PRNT	Hospital patients with repeat dengue virus infections (laboratory-confirmed): 347	NR	Primary: 24.2%		NR
								Secondary: 75.8%
L’Azou et al. (2018) [14]	Secondary analysis of clinical trial data	Ratchaburi	02/2009–02/2010	2-17	PRNT50b	Children in CYD23 clinical trial: 299	-	-	2-8 years: 65.8%	Primary 2-8 years: 24.4%
							-	-	9-17 years: 77.4%	Primary 9-17 years: 8.5%
		Ratchaburi and Kampang Phae	06/2011–12/2011	2-17	PRNT50b	Children in CYD14 clinical trial: 339	-	-	2-8 years: 57.7%	Primary 2-8 years: 33.3%
							-	-	9-17 years: 80.8%	Primary 9-17 years: 7.1%
Lertanekawattana et al. (2013) [15]	Cross-sectional study	Nong Khai	2010	2–60	IgG and IgM ELISA and RT-PCR	Inpatients or outpatients with suspected symptomatic dengue: 200	0.515	NR	10–14 years: 63.2%	NR
									15–19 years: 74.2%
									20–24 years: 57.1%
									30–34 years: 50.0%
									35–39 years: 42.9%
Vandepitte et al. (2019) [16]	Cross-sectional study	Bangkok	2015	21-60	PRNT	Healthcare works undergoing annual health checks: 400	Presence of at least one serotype: 95%	NR	Dengue seroprevalence tended to increase with age for all serotypes	NR
							Presence of at least two serotypes: 94%
							Presence of at least three serotypes: 92%
							Presence of at all serotypes: 89%
aTitre cut-off not defined, bDefined as titre ≥1:10; cdefined as a titre ≥10; ddefined as a ≥3 fold rise in titre; epercentage of dengue EIA positive; fdefined as IgG antibody values ≥20 relative units/ml, gA ratio of antidengue percentage of participants-Ig M to Ig G (if Ig M > 40 units) >1.8 was the criterion for primary dengue infection. A ratio of Ig M to Ig G <1.8 was the criterion for secon…
References:
1	Thisyakorn U, Srettakraikul K, Hemungkorn M, Thisyakorn C. Seroepidemiology of dengue virus infection in HIV-infected children in comparison to healthy children. J Med Assoc Thai. 2016;99(2):175-81.
2	Laoprasopwattana K, Suntharasaj T, Petmanee P, Suddeaugrai O, Geater A. Chikungunya and dengue virus infections during pregnancy: seroprevalence, seroincidence and maternal-fetal transmission, southern Thailand, 2009-2010. Epidemiol Infect. 2016;144(2):381-8.
3	Khamim K, Hattasingh W, Nisalak A, Kaewkungwal J, Fernandez S, Thaisomboonsuk B, et al. Neutralizing dengue antibody in pregnant Thai women and cord blood. PLoS Negl Trop Dis. 2015;9(2):e0003396.
4	Sabchareon A, Wallace D, Sirivichayakul C, Limkittikul K, Chanthavanich P, Suvannadabba S, et al. Protective efficacy of the recombinant, live-attenuated, CYD tetravalent dengue vaccine in Thai schoolchildren: a randomised, controlled phase 2b trial. Lancet. 2012;380(9853):1559-67.
5	L'Azou M, Moureau A, Sarti E, Nealon J, Zambrano B, Wartel TA, et al. Symptomatic dengue in children in 10 Asian and Latin American countries. N Engl J Med. 2016;374(12):1155-66.
6	Buathong R, Rodríguez-Barraquer I, Iamsirithaworn S, Lessler JT, Jarman RG, Gibbons RV, et al. Serological survey of dengue infections among individuals in Rayong, Thailand. American Journal of Tropical Medicine and Hygiene. 2011;1:401.
7	Rodríguez-Barraquer I, Buathong R, Iamsirithaworn S, Nisalak A, Lessler J, Jarman RG, et al. Revisiting Rayong: shifting seroprofiles of dengue in Thailand and their implications for transmission and control. Am J Epidemiol. 2014;179(3):353-60.
8	Vongpunsawad S, Intharasongkroh D, Thongmee T, Poovorawan Y. Seroprevalence of antibodies to dengue and chikungunya viruses in Thailand. PLoS One. 2017;12(6):e0180560.
9	Yoon IK, Getis A, Aldstadt J, Rothman AL, Tannitisupawong D, Koenraadt CJ, et al. Fine scale spatiotemporal clustering of dengue virus transmission in children and Aedes aegypti in rural Thai villages. PLoS Negl Trop Dis. 2012;6(7):e1730.
10	Veeraseatakul P. Virological surveillance of dengue in 4 provinces of northern Thailand, 2008 through 2011. International Journal of Infectious Diseases. 2012;16:e148.
11	Buddhari D, Anderson KB, Gromowski G, Jarman RG, Iamsirithaworn S, Srikiatkhachorn A, et al. A novel prospective family cohort study of dengue virus transmission in Kamphaeng Phet, Thailand baseline immunological and subclinical seroconversions from the first year. American Journal of Tropical Medicine and Hygiene. 2018;99:286-7.
12	Teerasut C, Lei HY, Natthakorn K, Jittmittraphap A, Thammapalo S, Witayathawornwong P, et al. The serotype-independent but concentration-dependent enhancing antibodies among Thai dengue patients. Southeast Asian J Trop Med Public Health. 2012;43(3):624-33.
13	Bhoomiboonchoo P, Nisalak A, Chansatiporn N, Yoon IK, Kalayanarooj S, Thipayamongkolgul M, et al. Sequential dengue virus infections detected in active and passive surveillance programs in Thailand, 1994-2010. BMC Public Health. 2015;15:250.
14	L'Azou M, Assoukpa J, Fanouillere K, Plennevaux E, Bonaparte M, Bouckenooghe A, et al. Dengue seroprevalence: data from the clinical development of a tetravalent dengue vaccine in 14 countries (2005-2014). Trans R Soc Trop Med Hyg.2018;112(4):158-68.
15	Lertanekawattana S, Anantapreecha S, Jiraphongsa C, Duan-ngern P, Potjalongsin S, Wiittayabamrung W, et al. Prevalence and characteristics of dengue and chikungunya infections among acute febrile patients in Nong Khai Province,Thailand. Southeast Asian J Trop Med Public Health. 2013;44(5):780-90.
16	Vandepitte WPC, A.; Yoksan, S.. Seroprevalence of neutralizing antibody against dengue virus in healthcare workers in Bangkok, Thailand SoutheaSt aSian J trop Med public health. 2019;50(5):816-24.
