# Supplementary material for: Epidemiology and costs of dengue in Thailand: A systematic literature review
Source: PLoS Negl Trop Dis. 2022 Dec 19;16(12):e0010966. doi: 10.1371/journal.pntd.0010966 (PMC9810168; doi:10.1371/journal.pntd.0010966)
Supplement: S13 Table — (XLSX) [file pntd.0010966.s016.xlsx]

## Sheet: S13_Table.
S13_Table. Serotype distribution
Province	Author	Year	Sample tested	DENV1	DENV2	DENV3	DENV4
Kamphaeng Phet	Anderson et al. 2014 [1]	1998–2002	NR	NR	0.48	0.32	NR
		2004–2007	NR	0.46	NR	NR	0.39
Kamphaeng Phet	Yoon et al. (2012) [2]	2004–2007	147	0.469	NR	NR	0.367
Ratchaburi	Sabchareon et al. 2012 [3]	2006	NR	0.5	0.03	0.09	0.38
		2007	NR	0.34	0.33	0.26	0.08
		2008	NR	0.51	0.37	0.1	0.02
		2009	NR	0.38	0.25	0.34	0.04
Bangkok	Nisalak et al. 2016 [4]	1973–2012	NR	0.385	0.269	0.246	0.1
Bangkok	Clapham et al. 2015 [5]	1973–2012
			Primary in non-infants (1734)	0.57	0.05	0.37	0.01
			Primary in infants (632)	0.37	0.32	0.27	0.04
			Post-primary (9717)	0.35	0.31	0.22	0.12
Nong Khai	Lertanekawattana et al. (2013) [6]	2010	103 (laboratory confirmed)	0.296	0.684	0.01	0.01
Chiangmai, Lumphun, Lumpang and Mae Hong Sorn	Veeraseeatakul et al. (2012) [7]	2008	558	0.743	NR	NR	NR
		2009	558	0.614	NR	NR	NR
		2010	558	NR	0.593	NR	NR
		2011	558	NR	0.819	NR	NR
Si Sa Ket	Teerasut et al. (2012) [8]	2004	116	0.24	0.3519	0.0556	0.3519
Bangkok	Pongsiri et al. (2012) [9]	2004	39	0.564	0.2821	0.0513	0.1026
		2007	32	0.031	0.25	0.219	0.5
		2008	84	0.571	0.0952	0.214	0.119
		2010	31	0.258	0.387	0.2903	0.0645
Southern Thailand	Suwanmanee et al. (2017) [10]	NR	242	0.08	0.64	0.24	0.04
Kamphaeng Phet and Ratchaburi (Nai Muang, Ban Pong and Photharam)	Thisyakorn et al. (2016) [11]	NR	Healthy children: 19	24.7a	147.0a	41.6a	9.2a
			HIV-infected children: 26	74.7a	259.8a	14.7a	11.0a
aMean of monotypic PRNT50 titre. NR: not reported.
References:
1	Anderson KB, Gibbons RV, Cummings DA, Nisalak A, Green S, Libraty DH, et al. A shorter time interval between first and second dengue infections is associated with protection from clinical illness in a school-based cohort in Thailand. J Infect Dis. 2014;209(3):360-8.
2	Yoon IK, Rothman AL, Tannitisupawong D, Srikiatkhachorn A, Jarman RG, Aldstadt J, et al. Underrecognized mildly symptomatic viremic dengue virus infections in rural Thai schools and villages. J Infect Dis. 2012;206(3):389-98.
3	Sabchareon A, Sirivichayakul C, Limkittikul K, Chanthavanich P, Suvannadabba S, Jiwariyavej V, et al. Dengue infection in children in Ratchaburi, Thailand: a cohort study. I. Epidemiology of symptomatic acute dengue infection in children, 2006-2009. PLoS Negl Trop Dis. 2012;6(7):e1732.
4	Nisalak A, Clapham HE, Kalayanarooj S, Klungthong C, Thaisomboonsuk B, Fernandez S, et al. Forty years of dengue surveillance at a tertiary pediatric hospital in Bangkok, Thailand, 1973-2012. Am J Trop Med Hyg. 2016;94(6):1342-7.
5	Clapham H, Cummings DA, Nisalak A, Kalayanarooj S, Thaisomboonsuk B, Klungthong C, et al. Epidemiology of infant dengue cases illuminates serotype-specificity in the interaction between immunity and disease, and changes in transmission dynamics. PLoS Negl Trop Dis. 2015;9(12):e0004262.
6	Lertanekawattana S, Anantapreecha S, Jiraphongsa C, Duan-ngern P, Potjalongsin S, Wiittayabamrung W, et al. Prevalence and characteristics of dengue and chikungunya infections among acute febrile patients in Nong Khai Province, Thailand. Southeast Asian J Trop Med Public Health. 2013;44(5):780-90.
7	Veeraseatakul P. Virological surveillance of dengue in 4 provinces of northern Thailand, 2008 through 2011. International Journal of Infectious Diseases. 2012;16:e148.
8	Teerasut C, Petphuwadee U, Thammapalo S, Jampangern W, Limkittikul K. Identification of dengue virus in Aedes mosquitoes and patients' sera from Si Sa Ket Province, Thailand. Southeast Asian J Trop Med Public Health. 2012;43(3):641-5.
9	Pongsiri P, Themboonlers A, Poovorawan Y. Changing pattern of dengue virus serotypes in Thailand between 2004 and 2010. J Health Popul Nutr. 2012;30(3):366-70.
10	Suwanmanee S, Surasombatpattana P, Hamel R, Misse D, Luplertlop N. The distribution of dengue virus infection in southern part of Thailand: Saturated serotype and clinical perspective. 11th International Symposium on Antimicrobial Agents and Resistance and the 3rd International Interscience Conference on Infection and Chemotherapy, ISAAR and ICIC 2017; South Korea: Int J Antimicrob Agents; 2017:S…
11	Thisyakorn U, Srettakraikul K, Hemungkorn M, Thisyakorn C. Seroepidemiology of dengue virus infection in HIV-infected children in comparison to healthy children. J Med Assoc Thai. 2016;99(2):175-81.
