# Supplementary material for: Epidemiology and costs of dengue in Thailand: A systematic literature review
Source: PLoS Negl Trop Dis. 2022 Dec 19;16(12):e0010966. doi: 10.1371/journal.pntd.0010966 (PMC9810168; doi:10.1371/journal.pntd.0010966)
Supplement: S14 Table — (XLSX) [file pntd.0010966.s017.xlsx]

## Sheet: S14_Table.
S14_Table. Seroprevalence of dengue by serotypes
Author (Year)	Province/ District	Study design	Data collection year	Age range	Testing method	Population and sample size (n)	Seroprevalence by serotype
Thisyakorn et al. (2016) [1]	Bangkok	Cross-sectional study	NR	1–15	PRNT50a	HIV-infected children: 86	DENV1: 74.7 (189.7)b
							DENV2: 259.8 (629.5)b
							DENV3: 14.7 (18.2)b
							DENV4: 11.0 (19.0)b
						Healthy children: 100	DENV1: 24.7 (77.6)b
							DENV2: 147.0 (206.7)b
							DENV3: 41.6 (101.8)b
							DENV4: 9.2 (13.1)b
Khamim et al. (2015) [2]	Ratchaburi/ Bang Pong	Cross-sectional study	12/2011–01/2013	15–41	PRNT50c	Asymptomatic pregnant women: 141	DENV1: 93.6%
							DENV2: 97.2%
							DENV3: 96.5%
							DENV4: 90.1%
						Infants	DENV1: 93.6%
							DENV2: 97.2%
							DENV3: 97.9%
							DENV4: 92.2%
Vandepitte et al. (2019) [3]	Bangkok	Cross-sectional study	2015	21-60	PRNT50c	Healthcare works undergoing annual health checks: 400	DENV1 by age: 93% 21-30=89% 31-40=92% 41-50=95% 51-60=98%
							DENV2 by age:93% 21-30=87% 31-40=93% 41-50=95% 51-60=99%
							DENV3 by age:93% 21-30=87% 31-40=93% 41-50=93% 51-60=98%
							DENV4 by age:90% 21-30=83% 31-40=89% 41-50=90% 51-60=98%
aTitre cut-off not defined; bThe values presented are average monotypic PRNT50 titres: Mean (SD); cDefined as titre ≥1:10 or ≥10
PRNT: Plaque Reduction neutralisation test
Data for Rodriguez-Barraquer et al. 2014 were only avaliable in the Figure and can be found in the publication.
References:
1	Thisyakorn U, Srettakraikul K, Hemungkorn M, Thisyakorn C. Seroepidemiology of dengue virus infection in HIV-infected children in comparison to healthy children. J Med Assoc Thai. 2016;99(2):175-81.
2	Khamim K, Hattasingh W, Nisalak A, Kaewkungwal J, Fernandez S, Thaisomboonsuk B, et al. Neutralizing dengue antibody in pregnant Thai women and cord blood. PLoS Negl Trop Dis. 2015;9(2):e0003396.
3	Vandepitte WPC, A.; Yoksan, S.. Seroprevalence of neutralizing antibody against dengue virus in healthcare workers in Bangkok, Thailand SoutheaSt aSian J trop Med public health. 2019;50(5):816-24.
