# Supplementary material for: Epidemiology and costs of dengue in Thailand: A systematic literature review
Source: PLoS Negl Trop Dis. 2022 Dec 19;16(12):e0010966. doi: 10.1371/journal.pntd.0010966 (PMC9810168; doi:10.1371/journal.pntd.0010966)
Supplement: S15 Table — (XLSX) [file pntd.0010966.s018.xlsx]

## Sheet: S15_Table.
S15_Table. Societal impact of dengue
First author, Year	Province	Data collection year/period	Number of patients	Sub-group & age	Total sick days (SD)	Number of full days lost due to illness (SD, range)	Number of partial days (0.5 day) lost due to illness (SD, range)	Ambulatory visits (mean ± SD)	Hospital days (mean ± SD)
Lee et al. 2017 [1]	Ratchaburi	11/2011–12/2016	Inpatient (n=45)	All groups: NR	7.8 (2.1)	4.7 (2.6)	2.8 (1.7)	NR	NR
				Patients (average:16.3 ± 9.3)	7.8 (2.1)	6.1 (2.3, 2–14.5)	NR
				Caregivers: NR	NA	2.1 (2.2, 0–6)	NR
			Outpatient (n=40)	All	6.1 (1.4)	2.5 (2.1)	3.0 (2.0)
				Patients (average:14.6 ± 9.7)	6.1 (1.4)	4.0 (1.6, 1–8)	NR
				Caregivers: NR	NA	2 (2.8, 0–6)	NR
Suaya et al. 2009 [2]	Khon Kaen	09/2004–01/2007	Inpatient (n=173)	All groups: NR	NA	Total days affected by household: 18.6 ± 10.4	NR	4.2 ± 2.0	4.9 ± 3.3
				Patients 0–14 years (99%); ≥15 years (1%)	Days of fever: 6.0 ± 3.5	School days: 5.5 ± 3.4
					Days of illness: 10.8 ± 5.0
				Caregivers: NR	NA	Work days: 3.9 ± 5.0
Tozan et al. 2017 [3]	Chacheongsao	03/2015–09/2015	All patients (n=224)	ALL groups: NR	9.5 ± 3.4	School days: 6.8 ± 4.0	NR	NR	3.9 ± 1.9
						Work days: 6.9 ± 3.5
			All DF patients		9.0 ± 2.5	School days: 6.3 ± 3.5			3.8 ± 1.9
						Work days: 6.6 ± 3.6
			All DHF patients		10.5 ± 4.6	School days: 8.6 ± 5.1			4.3 ± 2.0
						Work days:
						7.6 ± 3.1
			Inpatients (pediatric patients) All (n=53)	<15 years (24%)	8.3 ± 2.3	School days: 6.5 ± 3.8			4.1 ± 2.5
						Work days:
						7.0 ± 2.8
			Inpatients (pediatric patients): DF		8.0 ± 2.1	School days: 6.6 ± 3.9			4.0 ± 2.6
						Work days: 7.0 ± 2.8
			Inpatients (pediatric patients): DHF		10.0 ± 2.9	School days: 6.1 ± 3.1			4.6 ± 1.3
						Work days:
						NR
			In patients (adult patients) ALL (n=171)	≥15 years (76%)	9.9 ± 3.6	School days: 7.2 ± 4.2			3.8 ± 1.7
						Work days: 6.9 ± 3.5
			Inpatients (adult patients): DF		9.5 ± 2.5	School days: 5.9 ± 2.7			3.7 ± 1.5
						Work days:
						6.6 ± 3.6
			Inpatients (adult patients): DHF		10.5 ± 4.8	School days: 10.3 ± 5.7			4.2 ± 2.1
						Work days
						7.6 ± 3.1
DF, Dengue Fever; DHF, Dengue Haemorrhagic Fever; SD, standard deviation; NA, not applicable; NR, not reported
References:
1	Lee JS, Mogasale V, Lim JK, Carabali M, Lee KS, Sirivichayakul C, et al. A multi-country study of the economic burden of dengue fever: Vietnam, Thailand, and Colombia. PLoS Negl Trop Dis. 2017;11(10):e0006037.
2	Suaya JA, Shepard DS, Siqueira JB, Martelli CT, Lum LC, Tan LH, et al. Cost of dengue cases in eight countries in the Americas and Asia: a prospective study. Am J Trop Med Hyg. 2009;80(5):846-55.
3	Tozan Y, Ratanawong P, Sewe MO, Wilder-Smith A, Kittayapong P. Household costs of hospitalized dengue illness in semi-rural Thailand. PLoS Negl Trop Dis. 2017;11(9):e0005961.
